# Supplementary material for: Sex Differences in Spironolactone and the Active Metabolite Canrenone Concentrations and Adherence
Source: Biomedicines. 2022 Jan 8;10(1):137. doi: 10.3390/biomedicines10010137 (PMC8773364; doi:10.3390/biomedicines10010137)
Supplement: Supplementary file 1 [file biomedicines-10-00137-s001.zip]

Archive with 1 entries (1 files):
- biomedicines-1461308-supplementary.pdf
